# Supplementary material for: A novel prognostic 7-methylguanosine signature reflects immune microenvironment and alternative splicing in glioma based on multi-omics analysis
Source: Front Cell Dev Biol. 2022 Aug 10;10:902394. doi: 10.3389/fcell.2022.902394 (PMC9399734; doi:10.3389/fcell.2022.902394)
Supplement: Supplementary file 1 [file Table2.XLSX]

## Sheet: Table S5-Correlation of m7G reg
SF	AS	cor	pvalue	Regulation
EIF4E1B	CLEC16A|34007|ES	0.657553	3.51669e-20	postive
EIF4E1B	ARFGAP1|60112|ES	0.756163	2.02915e-29	postive
EIF4E1B	PTPRK|77497|ES	0.66738	6.08135e-21	postive
EIF4E1B	MBNL2|26140|ES	0.670596	3.37492e-21	postive
EIF4E1B	PKP4|55685|ES	0.626846	5.67893e-18	postive
EIF4E1B	TPD52L2|60170|ES	0.675807	1.27972e-21	postive
EIF4E1B	IQCJ-SCHIP1|67457|AP	-0.658485	2.98603e-20	negative
EIF4E1B	INPP4B|70691|AT	-0.629686	3.63385e-18	negative
EIF4E1B	APBA2|29758|ES	0.704077	4.60014e-24	postive
EIF4E1B	NIN|27494|ES	0.674929	1.50887e-21	postive
EIF4E1B	IQCJ-SCHIP1|67458|AP	0.612928	4.74922e-17	postive
EIF4E1B	DCTN1|54045|ES	0.747475	1.95451e-28	postive
EIF4E1B	DOCK9|26177|ES	0.682503	3.57292e-22	postive
EIF4E1B	PDZD4|90509|ES	-0.674491	1.63795e-21	negative
EIF4E1B	NSMF|88323|ES	0.642437	4.6181e-19	postive
EIF4E1B	TPD52|84276|ES	0.820568	2.85505e-38	postive
EIF4E1B	R3HDM2|22573|ES	0.767104	1.01906e-30	postive
EIF4E1B	TOM1L2|39510|ES	-0.676858	1.04969e-21	negative
