# Supplementary material for: A novel prognostic 7-methylguanosine signature reflects immune microenvironment and alternative splicing in glioma based on multi-omics analysis
Source: Front Cell Dev Biol. 2022 Aug 10;10:902394. doi: 10.3389/fcell.2022.902394 (PMC9399734; doi:10.3389/fcell.2022.902394)
Supplement: Supplementary file 2 [file Table3.XLSX]

## Sheet: LGG_net.corResult
SF	AS	cor	pvalue	Regulation
CYFIP1	AP1B1|61605|ES	-0.652294	6.35575e-62	negative
CYFIP1	SLC37A4|19074|ES	-0.610547	2.11704e-52	negative
CYFIP1	MARCH1|71023|AP	0.654253	2.08394e-62	postive
CYFIP1	VAMP8|54289|AP	0.666406	1.71031e-65	postive
CYFIP1	VAMP8|54290|AP	-0.666403	1.71291e-65	negative
CYFIP1	EVL|29239|AP	-0.616639	1.05857e-53	negative
CYFIP1	EVL|29241|AP	0.710697	4.33919e-78	postive
CYFIP1	ARAP1|17641|ES	0.629865	1.25891e-56	postive
CYFIP1	SCIMP|38666|AT	-0.659841	8.27933e-64	negative
CYFIP1	SCIMP|38667|AT	0.659841	8.27933e-64	postive
CYFIP1	ARRB2|38576|ES	-0.618868	3.48017e-54	negative
CYFIP1	LPXN|16010|AP	0.649966	2.36471e-61	postive
CYFIP1	LPXN|16009|AP	-0.652277	6.41636e-62	negative
CYFIP1	SCNM1|7563|AP	0.667896	6.99276e-66	postive
CYFIP1	SCNM1|7564|AP	-0.667896	6.99276e-66	negative
CYFIP1	MGAT1|75022|AP	0.719714	5.97898e-81	postive
CYFIP1	ARPC1A|80601|AT	-0.759248	5.87901e-95	negative
CYFIP1	ARPC1A|80602|AT	0.759252	5.86204e-95	postive
CYFIP1	PTPRC|9321|AT	-0.601276	1.78671e-50	negative
CYFIP1	PTPRC|9320|AT	0.60054	2.52555e-50	postive
CYFIP2	EIF4E2|57999|AT	0.681795	1.28809e-69	postive
CYFIP2	AP1B1|61605|ES	0.626689	6.53306e-56	postive
CYFIP2	EIF4E2|58000|AT	-0.682036	1.1054e-69	negative
CYFIP2	SLC37A4|19074|ES	0.623107	4.09174e-55	postive
CYFIP2	KIDINS220|52604|ES	-0.624086	2.4841e-55	negative
CYFIP2	PORCN|88980|ES	0.65227	6.44121e-62	postive
CYFIP2	PTK2|85316|ES	0.671537	7.69287e-67	postive
CYFIP2	SERP2|25781|ES	-0.685549	1.16247e-70	negative
CYFIP2	WHSC1|68527|AT	-0.631295	5.95891e-57	negative
CYFIP2	WHSC1|68526|AT	0.631293	5.96721e-57	postive
CYFIP2	PPFIA3|50895|RI	-0.618602	3.9766e-54	negative
CYFIP2	MAPK8|236493|ME	0.629374	1.62561e-56	postive
CYFIP2	MZT2B|55332|ES	0.695281	1.91518e-73	postive
CYFIP2	TPM1|30985|AT	-0.625676	1.10067e-55	negative
CYFIP2	PARP6|31525|ES	0.698866	1.69318e-74	postive
CYFIP2	ILF3|47569|AT	-0.608031	7.15491e-52	negative
CYFIP2	ILF3|47570|AT	0.60803	7.16082e-52	postive
CYFIP2	AP3S1|73040|ES	0.636227	4.38657e-58	postive
CYFIP2	ANK3|11848|ES	-0.662864	1.40404e-64	negative
CYFIP2	STRN4|50589|AA	0.664002	7.16211e-65	postive
CYFIP2	KLC1|29478|AD	-0.652807	4.75072e-62	negative
CYFIP2	ATG13|15582|ES	0.652701	5.04349e-62	postive
CYFIP2	AP2A1|51066|ES	0.706188	1.0646e-76	postive
CYFIP2	USP5|19988|AD	0.661584	2.98337e-64	postive
CYFIP2	OCRL|90046|ES	0.646831	1.36264e-60	postive
CYFIP2	SMARCC2|22393|ES	0.624858	1.67396e-55	postive
CYFIP2	DGUOK|54004|ES	0.62934	1.65471e-56	postive
CYFIP2	APP|60286|ES	-0.648477	5.44705e-61	negative
CYFIP2	DLG1|68276|AP	0.659074	1.29407e-63	postive
CYFIP2	RNF130|74994|AT	-0.705667	1.5358e-76	negative
CYFIP2	RNF130|74993|AT	0.705663	1.53943e-76	postive
CYFIP2	MEAF6|1800|ES	0.643381	9.14233e-60	postive
CYFIP2	APP|60288|ES	-0.659567	9.71269e-64	negative
CYFIP2	ATP2B2|63372|ES	-0.660331	6.21906e-64	negative
CYFIP2	NRCAM|81402|ES	0.633377	1.99201e-57	postive
CYFIP2	NTM|19524|ES	-0.648295	6.02891e-61	negative
CYFIP2	NPIPA8|266561|ES	0.602984	7.97767e-51	postive
CYFIP2	PCDH1|73831|AT	0.654343	1.9792e-62	postive
CYFIP2	PCDH1|73832|AT	-0.654345	1.97749e-62	negative
CYFIP2	ARFGAP1|60110|AA	-0.646617	1.53476e-60	negative
CYFIP2	KIF21A|21074|ES	0.611789	1.15503e-52	postive
CYFIP2	BIN1|55202|ES	0.673721	2.01531e-67	postive
CYFIP2	AGFG1|57822|ES	-0.625026	1.53562e-55	negative
CYFIP2	MYO5A|30661|ES	-0.662886	1.38635e-64	negative
CYFIP2	MAP2|57227|ES	0.659392	1.0752e-63	postive
CYFIP2	ADD1|68610|AD	0.638542	1.26755e-58	postive
CYFIP2	GOPC|77347|ES	0.609546	3.44043e-52	postive
CYFIP2	CAMTA1|502|AT	-0.714865	2.13256e-79	negative
CYFIP2	RPN2|59332|ES	0.652218	6.63552e-62	postive
CYFIP2	C14orf80|29657|AP	0.604129	4.63481e-51	postive
CYFIP2	SH3GLB1|3685|ES	0.601005	2.02942e-50	postive
CYFIP2	ARFGAP1|60109|ES	-0.69127	2.77107e-72	negative
CYFIP2	APBB1|14118|ES	0.729061	4.89215e-84	postive
CYFIP2	UNC79|29036|AP	0.646465	1.66916e-60	postive
CYFIP2	UNC79|29035|AP	-0.646707	1.45951e-60	negative
CYFIP2	LRRFIP1|58132|ES	0.643387	9.11324e-60	postive
CYFIP2	HOOK2|47866|ES	0.626268	8.11548e-56	postive
CYFIP2	AP1AR|70363|ES	-0.631556	5.19845e-57	negative
CYFIP2	GBA2|86289|RI	-0.603334	6.75791e-51	negative
CYFIP2	MARK4|50420|ES	0.67959	5.20181e-69	postive
CYFIP2	TPM1|30984|AT	0.702525	1.37134e-75	postive
CYFIP2	ATL2|53248|ES	0.623469	3.40313e-55	postive
CYFIP2	PQLC1|46261|ES	0.647802	7.94004e-61	postive
CYFIP2	CAMTA1|501|AT	0.69948	1.11294e-74	postive
CYFIP2	ATL1|27486|ES	0.650996	1.32429e-61	postive
CYFIP2	PICALM|18172|ES	0.638972	1.00546e-58	postive
CYFIP2	TPM3|7789|AT	-0.628528	2.52414e-56	negative
CYFIP2	TPM3|7790|AT	0.635862	5.32763e-58	postive
CYFIP2	GRAMD1A|49012|ES	0.682274	9.49407e-70	postive
CYFIP2	TMEM63B|204368|ES	-0.606928	1.21664e-51	negative
CYFIP2	STRADA|42973|ES	0.608259	6.40997e-52	postive
CYFIP2	IQSEC2|89209|AP	0.64195	1.99943e-59	postive
CYFIP2	IQSEC2|89210|AP	-0.64195	1.99927e-59	negative
CYFIP2	FAM19A2|22823|AP	0.669767	2.258e-66	postive
CYFIP2	APBB3|73675|AA	0.601168	1.87936e-50	postive
CYFIP2	NRCAM|81405|ES	0.626508	7.17282e-56	postive
CYFIP2	GBA2|86290|RI	-0.681568	1.48815e-69	negative
CYFIP2	MGAT5B|43697|ES	0.617195	8.02661e-54	postive
CYFIP2	FAM19A2|22821|AP	-0.66614	2.00539e-65	negative
CYFIP2	C19orf70|46864|AP	0.664356	5.80485e-65	postive
CYFIP2	C19orf70|46865|AP	-0.664357	5.79987e-65	negative
CYFIP2	ZFYVE9|3000|ES	-0.628341	2.78166e-56	negative
CYFIP2	G3BP2|69550|ES	0.610291	2.39736e-52	postive
CYFIP2	ERGIC3|59176|ES	0.670122	1.82033e-66	postive
CYFIP2	MCTS1|90007|AP	0.649625	2.86295e-61	postive
CYFIP2	MCTS1|90006|AP	-0.649621	2.86971e-61	negative
CYFIP2	GYG1|67204|ES	0.686587	5.93961e-71	postive
CYFIP2	GAS7|39261|AP	-0.631803	4.5654e-57	negative
CYFIP2	ATP2B1|23647|ES	0.653491	3.21864e-62	postive
CYFIP2	MADD|15717|ES	0.707831	3.34169e-77	postive
CYFIP2	LRCH1|25842|AT	0.632612	2.98324e-57	postive
CYFIP2	LRCH1|25841|AT	-0.632612	2.98264e-57	negative
CYFIP2	CAMTA2|38633|ES	0.716112	8.56661e-80	postive
CYFIP2	ATP6V1H|83833|ES	-0.724599	1.50966e-82	negative
CYFIP2	BAIAP2|44088|AT	-0.680696	2.58666e-69	negative
CYFIP2	RAB6A|17707|ME	-0.68634	6.97114e-71	negative
CYFIP2	ANXA7|12145|ES	0.660853	4.58195e-64	postive
CYFIP2	KCTD17|119020|ES	-0.612196	9.47007e-53	negative
CYFIP2	KLC1|29468|AT	0.66874	4.2028e-66	postive
CYFIP2	ACTN1|28116|ES	0.633631	1.74251e-57	postive
CYFIP2	FMNL1|41954|ES	0.637017	2.87456e-58	postive
CYFIP2	FMNL2|55606|ES	0.62443	2.08337e-55	postive
CYFIP2	C15orf61|31326|AP	0.633477	1.89009e-57	postive
CYFIP2	C15orf61|31327|AP	-0.633479	1.888e-57	negative
CYFIP2	SH3BP1|62134|AT	-0.63977	6.53309e-59	negative
CYFIP2	SH3BP1|62132|AT	0.639771	6.53047e-59	postive
CYFIP2	TOM1L2|39511|ES	-0.631129	6.50209e-57	negative
CYFIP2	SNAP91|276444|ES	0.637818	1.87149e-58	postive
CYFIP2	HM13|58890|ES	0.655714	9.02523e-63	postive
CYFIP2	ITSN2|52821|ES	0.63646	3.87346e-58	postive
CYFIP2	SIPA1L2|10315|ES	0.625502	1.20318e-55	postive
CYFIP2	PRKACB|3586|AP	0.68629	7.19919e-71	postive
CYFIP2	MEAF6|1805|ES	0.67785	1.55262e-68	postive
CYFIP2	PQLC1|46254|ES	0.656181	6.90282e-63	postive
CYFIP2	ARHGAP39|85636|ES	-0.637822	1.8672e-58	negative
CYFIP2	NCKAP1|56467|ES	0.689226	1.06361e-71	postive
CYFIP2	MEF2C|72754|ES	0.660538	5.50982e-64	postive
CYFIP2	PKM|203434|ME	0.69032	5.18414e-72	postive
CYFIP2	PITPNM2|25045|ES	-0.600565	2.49508e-50	negative
CYFIP2	KIF21A|93028|ES	0.693416	6.67169e-73	postive
CYFIP2	PTK2|85315|ES	0.602551	9.78936e-51	postive
CYFIP2	DCTN2|22643|ES	0.619091	3.11092e-54	postive
CYFIP2	AAK1|53857|AT	0.622058	6.97105e-55	postive
CYFIP2	CPEB4|74591|ES	0.637252	2.53435e-58	postive
CYFIP2	PRRT2|35953|RI	-0.670608	1.35505e-66	negative
CYFIP2	SOGA2|44579|ES	0.646266	1.86448e-60	postive
CYFIP2	NCAM1|102492|ES	-0.624531	1.9794e-55	negative
CYFIP2	SLC43A2|38350|ES	0.650306	1.95364e-61	postive
CYFIP2	IQCJ-SCHIP1|67457|AP	-0.640339	4.80015e-59	negative
CYFIP2	GAS7|39259|AP	0.632775	2.73758e-57	postive
CYFIP2	R3HDM2|22572|ES	0.675608	6.27659e-68	postive
CYFIP2	APBB3|73671|RI	-0.677583	1.83472e-68	negative
CYFIP2	INO80C|45175|AA	-0.61836	4.488e-54	negative
CYFIP2	BAIAP2|44092|AT	0.652445	5.8313e-62	postive
CYFIP2	C2CD5|251535|ME	0.651307	1.11059e-61	postive
CYFIP2	ATP1B3|67084|ES	0.60723	1.0524e-51	postive
CYFIP2	R3HDM2|22573|ES	0.657521	3.18556e-63	postive
CYFIP2	EHBP1|53719|ES	0.653976	2.44129e-62	postive
CYFIP2	PPFIBP1|20894|ES	0.621847	7.75669e-55	postive
CYFIP2	MEF2A|32715|ES	0.64229	1.66145e-59	postive
CYFIP2	KLC1|29467|AT	-0.661175	3.79385e-64	negative
CYFIP2	PTPN2|44716|AT	-0.663356	1.04986e-64	negative
CYFIP2	PTPN2|44717|AT	0.663355	1.05026e-64	postive
CYFIP2	CYFIP2|74322|AP	0.657554	3.12474e-63	postive
CYFIP2	BAK1|75760|ES	0.633148	2.24802e-57	postive
CYFIP2	CYFIP2|74325|AP	-0.663777	8.18155e-65	negative
CYFIP2	EHBP1|53718|ES	0.670453	1.48836e-66	postive
CYFIP2	CAMK2D|70414|ES	0.629282	1.70556e-56	postive
CYFIP2	MAP2|57228|ES	0.608285	6.3309e-52	postive
CYFIP2	DOCK3|120842|ES	0.696021	1.16426e-73	postive
CYFIP2	EPN1|52139|ES	-0.65585	8.34646e-63	negative
CYFIP2	ITSN1|60466|AT	0.681259	1.81076e-69	postive
CYFIP2	ABI2|57028|ES	0.617879	5.70642e-54	postive
CYFIP2	CDC42|1004|AT	-0.644109	6.13166e-60	negative
CYFIP2	CDC42|1003|AT	0.644109	6.13229e-60	postive
CYFIP2	CNKSR2|88672|AT	-0.606469	1.5161e-51	negative
CYFIP2	CNKSR2|88673|AT	0.60647	1.51547e-51	postive
CYFIP2	CPEB4|74594|ES	0.624223	2.31611e-55	postive
CYFIP2	GIT1|40046|ES	0.686036	8.48844e-71	postive
CYFIP2	FRMD4A|10809|AP	0.607179	1.07865e-51	postive
CYFIP2	GLS|56590|AT	-0.622447	5.72247e-55	negative
CYFIP2	GLS|56589|AT	0.622447	5.72405e-55	postive
CYFIP2	PTPRF|2189|ES	0.647815	7.88216e-61	postive
CYFIP2	KCNMA1|12280|AT	0.665312	3.2875e-65	postive
CYFIP2	SH3GLB2|87809|ES	0.682679	7.33581e-70	postive
CYFIP2	CSTF2|89612|ES	0.618469	4.24921e-54	postive
CYFIP2	ANK2|70399|ES	0.667309	9.9534e-66	postive
CYFIP2	APBB3|73662|RI	-0.618434	4.32363e-54	negative
CYFIP2	SYNJ1|60372|ES	0.611235	1.51428e-52	postive
CYFIP2	ARHGEF7|26282|AT	-0.639189	8.94424e-59	negative
CYFIP2	ARHGEF7|26283|AT	0.639189	8.94527e-59	postive
EIF3D	POLR1D|25544|AT	0.621785	8.00441e-55	postive
EIF3D	POLR1D|25545|AT	-0.621784	8.00909e-55	negative
EIF3D	CDIP1|33755|AP	0.618794	3.61062e-54	postive
EIF3D	CDIP1|33753|AP	-0.632139	3.82569e-57	negative
EIF3D	NFIX|47901|AP	0.623883	2.75507e-55	postive
EIF3D	OXR1|84844|AP	0.62566	1.10957e-55	postive
EIF3D	EIF6|59071|AP	0.616625	1.06587e-53	postive
EIF3D	EIF6|59072|AP	-0.616627	1.06501e-53	negative
EIF4A1	C5orf45|74948|RI	0.759328	5.47648e-95	postive
EIF4A1	SGSM2|38395|RI	0.664567	5.12051e-65	postive
EIF4A1	VPS53|38219|AT	0.618003	5.36455e-54	postive
EIF4A1	VPS53|38218|AT	-0.618009	5.34809e-54	negative
EIF4A1	GGA3|43399|RI	0.647067	1.19505e-60	postive
EIF4A1	EFHC1|76472|RI	0.630039	1.14977e-56	postive
EIF4A1	POLL|12886|RI	0.601833	1.37446e-50	postive
EIF4A1	RPS6|214602|AA	0.623514	3.32541e-55	postive
EIF4A1	IP6K2|64753|RI	0.665721	2.57604e-65	postive
EIF4A1	CDK10|38115|RI	0.630566	8.72784e-57	postive
EIF4A1	TMEM138|16188|RI	0.603835	5.32896e-51	postive
EIF4A1	SRSF2|43662|RI	0.622529	5.48877e-55	postive
EIF4A1	NDRG2|26509|AD	0.661976	2.37014e-64	postive
EIF4A1	EXOSC9|70502|RI	0.623956	2.65479e-55	postive
EIF4A1	TMEM9|9354|RI	0.633297	2.07861e-57	postive
EIF4A1	SRSF2|43661|RI	0.652976	4.3135e-62	postive
EIF4A1	C20orf96|58438|AT	-0.70899	1.46815e-77	negative
EIF4A1	C20orf96|58437|AT	0.708993	1.46553e-77	postive
EIF4A1	PARP2|26426|RI	0.685133	1.51984e-70	postive
EIF4A1	FASTK|82334|RI	0.637852	1.8374e-58	postive
EIF4A1	HPS4|61504|RI	0.656604	5.40988e-63	postive
EIF4A1	CIRBP|46432|RI	0.63271	2.83307e-57	postive
EIF4A1	ROGDI|33857|AD	0.631819	4.52653e-57	postive
EIF4A1	CARKD|26255|RI	0.747306	1.88415e-90	postive
EIF4A1	SMARCD3|82363|RI	0.748328	7.92934e-91	postive
EIF4A1	UBXN11|1249|AT	0.761077	1.1382e-95	postive
EIF4A1	UBXN11|1250|AT	-0.761077	1.13809e-95	negative
EIF4A1	SLC39A13|15747|RI	0.644842	4.09525e-60	postive
EIF4A1	MAPK11|62815|RI	0.675487	6.76751e-68	postive
EIF4A1	BBS1|17048|ES	0.63375	1.63589e-57	postive
EIF4A1	NECAB3|59006|RI	0.658353	1.96718e-63	postive
EIF4A1	FADS3|16305|RI	0.70835	2.31327e-77	postive
EIF4A1	RGS11|32858|AT	-0.602335	1.08443e-50	negative
EIF4A1	ZBTB17|779|RI	0.615592	1.77975e-53	postive
EIF4A1	CAPN10|58280|ES	0.634009	1.42621e-57	postive
EIF4A1	ENTPD5|28354|AT	0.639111	9.33063e-59	postive
EIF4A1	TRA2A|78977|ES	0.628139	3.08749e-56	postive
EIF4A1	ENTPD5|28353|AT	-0.640202	5.1709e-59	negative
EIF4A1	FASTK|82332|RI	0.650288	1.97304e-61	postive
EIF4A1	MSTO1|8091|RI	0.602916	8.23705e-51	postive
EIF4A1	PDCD5|48879|RI	0.600427	2.66292e-50	postive
EIF4A1	LUC7L3|42474|RI	0.645274	3.22738e-60	postive
EIF4A1	CRYZL1|60452|AT	-0.60285	8.50102e-51	negative
EIF4A1	HAGHL|32971|RI	0.652874	4.57175e-62	postive
EIF4A1	SUGP2|48551|RI	0.807794	2.15567e-116	postive
EIF4A1	GSTK1|82082|RI	0.678546	1.00367e-68	postive
EIF4A1	ENO2|20012|AP	-0.618233	4.78102e-54	negative
EIF4A1	ENO2|20011|AP	0.618233	4.78086e-54	postive
EIF4A1	TMEM55B|26454|RI	0.721759	1.29379e-81	postive
EIF4E1B	SERP2|25781|ES	-0.617729	6.15011e-54	negative
EIF4E1B	WHSC1|68527|AT	-0.650583	1.67133e-61	negative
EIF4E1B	WHSC1|68526|AT	0.650578	1.67581e-61	postive
EIF4E1B	MZT2B|55332|ES	0.682407	8.72762e-70	postive
EIF4E1B	ABI2|57019|ES	0.61271	7.36038e-53	postive
EIF4E1B	PARP6|31525|ES	0.62652	7.12796e-56	postive
EIF4E1B	AP3S1|73040|ES	0.782513	1.538e-104	postive
EIF4E1B	ANK3|11848|ES	-0.61584	1.57411e-53	negative
EIF4E1B	STRN4|50589|AA	0.725047	1.07324e-82	postive
EIF4E1B	KLC1|29478|AD	-0.600662	2.38386e-50	negative
EIF4E1B	PTPRA|58567|ES	0.601786	1.40499e-50	postive
EIF4E1B	ATG13|15582|ES	0.652482	5.7114e-62	postive
EIF4E1B	AP2A1|51066|ES	0.745979	5.75604e-90	postive
EIF4E1B	USP5|19988|AD	0.711821	1.93556e-78	postive
EIF4E1B	OCRL|90046|ES	0.615767	1.63144e-53	postive
EIF4E1B	TACC2|13340|ES	0.642011	1.93392e-59	postive
EIF4E1B	APP|60286|ES	-0.716231	7.8518e-80	negative
EIF4E1B	DLG1|68276|AP	0.656738	5.00795e-63	postive
EIF4E1B	APP|60288|ES	-0.744175	2.5972e-89	negative
EIF4E1B	ATP2B2|63372|ES	-0.640109	5.43949e-59	negative
EIF4E1B	NRCAM|81402|ES	0.70454	3.37924e-76	postive
EIF4E1B	NTM|19524|ES	-0.643916	6.81856e-60	negative
EIF4E1B	NPIPA8|266561|ES	0.633783	1.60793e-57	postive
EIF4E1B	MARK3|29449|ES	0.693079	8.34699e-73	postive
EIF4E1B	ARFGAP1|60110|AA	-0.695893	1.26884e-73	negative
EIF4E1B	KIF21A|21074|ES	0.603108	7.52302e-51	postive
EIF4E1B	MAGI1|65531|ES	0.600516	2.5533e-50	postive
EIF4E1B	AGFG1|57822|ES	-0.66704	1.16936e-65	negative
EIF4E1B	SYNGR1|62299|AT	0.615098	2.27278e-53	postive
EIF4E1B	IL1RAP|68107|AT	-0.637115	2.72864e-58	negative
EIF4E1B	B3GALNT1|67499|ES	0.615467	1.89283e-53	postive
EIF4E1B	MAP2|57227|ES	0.648942	4.20023e-61	postive
EIF4E1B	ADD1|68610|AD	0.739328	1.39951e-87	postive
EIF4E1B	GOPC|77347|ES	0.756824	5.07047e-94	postive
EIF4E1B	SYNGR1|62298|AT	-0.612447	8.37412e-53	negative
EIF4E1B	CAMTA1|502|AT	-0.789148	1.71661e-107	negative
EIF4E1B	RPN2|59332|ES	0.713612	5.30513e-79	postive
EIF4E1B	KIAA1598|13243|ES	-0.62277	4.85722e-55	negative
EIF4E1B	C14orf80|29657|AP	0.643614	8.04592e-60	postive
EIF4E1B	SYNPO|74104|AT	-0.663504	9.61613e-65	negative
EIF4E1B	SYNPO|74103|AT	0.663504	9.6189e-65	postive
EIF4E1B	SH3GLB1|3685|ES	0.679585	5.22072e-69	postive
EIF4E1B	ARFGAP1|60109|ES	-0.629352	1.64465e-56	negative
EIF4E1B	PTPRF|2191|ES	-0.656532	5.63979e-63	negative
EIF4E1B	SH3KBP1|98314|ES	-0.626429	7.47013e-56	negative
EIF4E1B	CADM1|18858|ES	-0.610678	1.98601e-52	negative
EIF4E1B	APBB1|14118|ES	0.75093	8.60799e-92	postive
EIF4E1B	LRRFIP1|58132|ES	0.816529	6.6109e-121	postive
EIF4E1B	HOOK2|47866|ES	0.617058	8.5922e-54	postive
EIF4E1B	IL1RAP|68106|AT	0.682497	8.23897e-70	postive
EIF4E1B	AP1AR|70363|ES	-0.642578	1.41953e-59	negative
EIF4E1B	SOCS7|40573|ES	0.686709	5.48904e-71	postive
EIF4E1B	MARK4|50420|ES	0.823386	1.27316e-124	postive
EIF4E1B	TPM1|30984|AT	0.816321	8.52744e-121	postive
EIF4E1B	ATL2|53248|ES	0.655729	8.94673e-63	postive
EIF4E1B	PQLC1|46261|ES	0.72741	1.75363e-83	postive
EIF4E1B	CAMTA1|501|AT	0.825785	5.84621e-126	postive
EIF4E1B	AMPD2|4048|ES	-0.622449	5.71579e-55	negative
EIF4E1B	ATL1|27486|ES	0.702229	1.68276e-75	postive
EIF4E1B	BEND6|76573|AT	-0.634831	9.22293e-58	negative
EIF4E1B	BEND6|76572|AT	0.62697	5.65104e-56	postive
EIF4E1B	PICALM|18172|ES	0.746636	3.31177e-90	postive
EIF4E1B	RAP1GDS1|69999|ES	-0.732383	3.6375e-85	negative
EIF4E1B	TPM3|7789|AT	-0.873474	8.782e-158	negative
EIF4E1B	AGAP3|82352|AT	0.606274	1.66467e-51	postive
EIF4E1B	AGAP3|82351|AT	-0.606276	1.6632e-51	negative
EIF4E1B	RDX|18632|AT	0.601371	1.70834e-50	postive
EIF4E1B	MKRN1|81999|AT	0.819879	1.05986e-122	postive
EIF4E1B	MKRN1|82001|AT	-0.819886	1.05015e-122	negative
EIF4E1B	TPM3|7790|AT	0.876501	3.1513e-160	postive
EIF4E1B	DTNB|52868|ES	-0.640621	4.1214e-59	negative
EIF4E1B	GRAMD1A|49012|ES	0.812973	4.85277e-119	postive
EIF4E1B	TMEM63B|204368|ES	-0.632212	3.68293e-57	negative
EIF4E1B	ABI2|57021|ES	-0.634891	8.93593e-58	negative
EIF4E1B	KCNC3|51172|AT	-0.616591	1.08408e-53	negative
EIF4E1B	KCNC3|51173|AT	0.616588	1.08556e-53	postive
EIF4E1B	STRADA|42973|ES	0.739216	1.53275e-87	postive
EIF4E1B	APBB3|73675|AA	0.608375	6.06271e-52	postive
EIF4E1B	SLC12A6|29862|ES	-0.611413	1.3881e-52	negative
EIF4E1B	NRCAM|81405|ES	0.728893	5.57025e-84	postive
EIF4E1B	MGAT5B|43697|ES	0.672908	3.32315e-67	postive
EIF4E1B	C19orf70|46864|AP	0.732192	4.22991e-85	postive
EIF4E1B	C19orf70|46865|AP	-0.732196	4.2165e-85	negative
EIF4E1B	ATP2B4|9450|ES	0.713952	4.1451e-79	postive
EIF4E1B	ZFYVE9|3000|ES	-0.844094	6.75202e-137	negative
EIF4E1B	G3BP2|69550|ES	0.829202	6.6904e-128	postive
EIF4E1B	OGT|89426|AA	-0.625771	1.04793e-55	negative
EIF4E1B	EXOC7|43564|ES	0.788533	3.25825e-107	postive
EIF4E1B	ERGIC3|59176|ES	0.769348	5.60184e-99	postive
EIF4E1B	LMAN2L|54569|ES	0.618972	3.30346e-54	postive
EIF4E1B	MCTS1|90007|AP	0.825801	5.72609e-126	postive
EIF4E1B	MCTS1|90006|AP	-0.825802	5.72456e-126	negative
EIF4E1B	GYG1|67204|ES	0.793409	1.91456e-109	postive
EIF4E1B	GAS7|39261|AP	-0.639072	9.52614e-59	negative
EIF4E1B	PPP1R9A|80516|ES	0.697456	4.41565e-74	postive
EIF4E1B	ATP2B1|23647|ES	0.811854	1.84049e-118	postive
EIF4E1B	INO80C|45190|ES	0.786584	2.44331e-106	postive
EIF4E1B	MADD|15717|ES	0.819609	1.48377e-122	postive
EIF4E1B	LRCH1|25842|AT	0.778652	7.20377e-103	postive
EIF4E1B	LRCH1|25841|AT	-0.778655	7.18491e-103	negative
EIF4E1B	FRMD4A|10815|ES	0.644639	4.57969e-60	postive
EIF4E1B	DCTN1|54042|AP	-0.614812	2.61662e-53	negative
EIF4E1B	CAMTA2|38633|ES	0.821598	1.22758e-123	postive
EIF4E1B	ATP6V1H|83833|ES	-0.790939	2.62742e-108	negative
EIF4E1B	PHF21A|157593|ME	0.605695	2.19628e-51	postive
EIF4E1B	EIF4E3|65609|AP	-0.606222	1.70708e-51	negative
EIF4E1B	BAIAP2|44088|AT	-0.792225	6.7509e-109	negative
EIF4E1B	R3HDM2|22574|ES	0.676402	3.83237e-68	postive
EIF4E1B	SATB2|56716|AP	0.72238	8.10776e-82	postive
EIF4E1B	RAB6A|17707|ME	-0.854658	7.14229e-144	negative
EIF4E1B	NCDN|1727|AD	-0.696175	1.04941e-73	negative
EIF4E1B	ANXA7|12145|ES	0.826455	2.45448e-126	postive
EIF4E1B	KIAA1217|11004|ES	-0.605014	3.04018e-51	negative
EIF4E1B	CERS6|55828|ES	0.716197	8.04934e-80	postive
EIF4E1B	RTN4|53584|AP	-0.773641	9.46462e-101	negative
EIF4E1B	KCTD17|119020|ES	-0.7254	8.19716e-83	negative
EIF4E1B	KLC1|29468|AT	0.774906	2.79686e-101	postive
EIF4E1B	EML1|29237|ES	0.670955	1.09707e-66	postive
EIF4E1B	RTN4|53582|AP	0.777797	1.67206e-102	postive
EIF4E1B	ACTN1|28116|ES	0.849022	4.38545e-140	postive
EIF4E1B	FMNL1|41954|ES	0.818752	4.29694e-122	postive
EIF4E1B	FMNL2|55606|ES	0.725304	8.82355e-83	postive
EIF4E1B	C15orf61|31326|AP	0.620135	1.84192e-54	postive
EIF4E1B	C15orf61|31327|AP	-0.620131	1.84545e-54	negative
EIF4E1B	SEPT6|89963|AT	0.690245	5.44869e-72	postive
EIF4E1B	GLS2|22442|RI	-0.63336	2.01011e-57	negative
EIF4E1B	OSBPL6|56154|ES	0.733319	1.73782e-85	postive
EIF4E1B	SATB2|56715|AP	-0.692301	1.40001e-72	negative
EIF4E1B	FGFR1OP2|20855|AT	-0.651828	8.27375e-62	negative
EIF4E1B	FGFR1OP2|20854|AT	0.651811	8.35399e-62	postive
EIF4E1B	DOCK9|26170|AP	0.701328	3.13298e-75	postive
EIF4E1B	PLD3|49892|ES	-0.612609	7.73373e-53	negative
EIF4E1B	TOM1L2|39511|ES	-0.80789	1.92835e-116	negative
EIF4E1B	ARPP21|63905|AT	0.67422	1.48197e-67	postive
EIF4E1B	ARPP21|63906|AT	-0.674198	1.50155e-67	negative
EIF4E1B	SNAP91|276444|ES	0.620511	1.52361e-54	postive
EIF4E1B	HM13|58890|ES	0.816046	1.19137e-120	postive
EIF4E1B	ITSN2|52821|ES	0.82587	5.24031e-126	postive
EIF4E1B	CACNB1|40629|ES	0.668655	4.42529e-66	postive
EIF4E1B	SIPA1L2|10315|ES	0.897593	2.78587e-179	postive
EIF4E1B	OXR1|84844|AP	-0.652711	5.01542e-62	negative
EIF4E1B	HM13|58891|ES	0.792506	5.00788e-109	postive
EIF4E1B	AFAP1|68741|ES	0.613008	6.36184e-53	postive
EIF4E1B	PTGER3|3412|AT	0.626374	7.68405e-56	postive
EIF4E1B	JUP|40931|AT	0.684983	1.67475e-70	postive
EIF4E1B	JUP|40930|AT	-0.684983	1.67475e-70	negative
EIF4E1B	PRKACB|3586|AP	0.812739	6.41869e-119	postive
EIF4E1B	MEAF6|1805|ES	0.857865	4.23438e-146	postive
EIF4E1B	SEPT6|89964|AT	-0.690689	4.06518e-72	negative
EIF4E1B	PQLC1|46254|ES	0.82768	4.96303e-127	postive
EIF4E1B	ARHGAP39|85636|ES	-0.836257	4.74327e-132	negative
EIF4E1B	NCKAP1|56467|ES	0.852965	1.01918e-142	postive
EIF4E1B	GBGT1|88019|AT	0.648934	4.2184e-61	postive
EIF4E1B	GBGT1|88018|AT	-0.648934	4.2184e-61	negative
EIF4E1B	VAMP1|19864|RI	-0.760382	2.1271e-95	negative
EIF4E1B	KCNC4|4098|AA	-0.603629	5.87584e-51	negative
EIF4E1B	MEF2C|72754|ES	0.820187	7.20992e-123	postive
EIF4E1B	CAPRIN1|14944|AT	-0.736212	1.73311e-86	negative
EIF4E1B	CAPRIN1|14943|AT	0.73621	1.73616e-86	postive
EIF4E1B	PKM|203434|ME	0.900224	6.00862e-182	postive
EIF4E1B	PITPNM2|25045|ES	-0.634371	1.17721e-57	negative
EIF4E1B	DCAF6|8884|ES	-0.625878	9.91877e-56	negative
EIF4E1B	KIF21A|93028|ES	0.803615	2.57956e-114	postive
EIF4E1B	PRRT2|35954|RI	-0.652549	5.49861e-62	negative
EIF4E1B	SH2B1|35870|ES	-0.637937	1.75504e-58	negative
EIF4E1B	PTK2|85315|ES	0.812323	1.05418e-118	postive
EIF4E1B	SUN1|78524|ES	-0.637674	2.02121e-58	negative
EIF4E1B	ELAVL4|271282|ES	0.670541	1.41137e-66	postive
EIF4E1B	BTBD10|14447|AP	0.838041	3.94403e-133	postive
EIF4E1B	BTBD10|14448|AP	-0.838113	3.56185e-133	negative
EIF4E1B	DCTN2|22643|ES	0.831923	1.77065e-129	postive
EIF4E1B	STX1A|80019|AA	-0.6269	5.86072e-56	negative
EIF4E1B	NFASC|9522|ES	0.705634	1.57167e-76	postive
EIF4E1B	LMO7|26068|ES	0.687655	2.96706e-71	postive
EIF4E1B	MAP4|64567|ES	0.763531	1.22641e-96	postive
EIF4E1B	STX3|16040|ES	-0.71856	1.40862e-80	negative
EIF4E1B	AAK1|53857|AT	0.839094	8.94996e-134	postive
EIF4E1B	PTPRO|20578|ES	0.695889	1.27198e-73	postive
EIF4E1B	CPEB4|74591|ES	0.799389	2.90103e-112	postive
EIF4E1B	UNC80|57233|ES	0.646355	1.7747e-60	postive
EIF4E1B	PRRT2|35953|RI	-0.790319	5.04485e-108	negative
EIF4E1B	SOGA2|44579|ES	0.797419	2.52146e-111	postive
EIF4E1B	PXK|65438|ES	0.625122	1.46186e-55	postive
EIF4E1B	NCAM1|102492|ES	-0.63788	1.80961e-58	negative
EIF4E1B	CADPS|65504|ES	0.731675	6.35062e-85	postive
EIF4E1B	SORBS2|71376|ES	0.734468	6.98089e-86	postive
EIF4E1B	SLC43A2|38350|ES	0.863766	2.40353e-150	postive
EIF4E1B	IQCJ-SCHIP1|67457|AP	-0.606679	1.37121e-51	negative
EIF4E1B	CELF2|10742|AA	0.682521	8.11394e-70	postive
EIF4E1B	GAS7|39259|AP	0.793961	1.06042e-109	postive
EIF4E1B	DPF2|16815|ES	0.637303	2.46612e-58	postive
EIF4E1B	R3HDM2|22572|ES	0.855527	1.80181e-144	postive
EIF4E1B	APBB3|73671|RI	-0.768468	1.27897e-98	negative
EIF4E1B	INO80C|45175|AA	-0.638886	1.05301e-58	negative
EIF4E1B	BAIAP2|44092|AT	0.793	2.95969e-109	postive
EIF4E1B	MYH14|51166|ES	0.786386	2.99596e-106	postive
EIF4E1B	C2CD5|251535|ME	0.889928	6.54802e-172	postive
EIF4E1B	MARK3|29447|ES	-0.715498	1.34347e-79	negative
EIF4E1B	SLC25A25|87697|ES	0.84329	2.18029e-136	postive
EIF4E1B	LDB2|68845|ES	-0.645332	3.12608e-60	negative
EIF4E1B	LDB2|68841|ES	-0.616425	1.1772e-53	negative
EIF4E1B	ATP1B3|67084|ES	0.900239	5.78855e-182	postive
EIF4E1B	R3HDM2|22573|ES	0.884696	3.47276e-167	postive
EIF4E1B	CLUAP1|33587|ES	0.66801	6.53083e-66	postive
EIF4E1B	EHBP1|53719|ES	0.862044	4.36511e-149	postive
EIF4E1B	PPFIBP1|20894|ES	0.822897	2.37416e-124	postive
EIF4E1B	PTK2B|83150|AP	0.706493	8.59481e-77	postive
EIF4E1B	CHL1|62937|ES	-0.76017	2.57338e-95	negative
EIF4E1B	MEF2A|32715|ES	0.862822	1.18496e-149	postive
EIF4E1B	KLC1|29467|AT	-0.731152	9.57019e-85	negative
EIF4E1B	GNAO1|36460|AT	0.72249	7.46523e-82	postive
EIF4E1B	GNAO1|36461|AT	-0.722492	7.45398e-82	negative
EIF4E1B	IQSEC2|89211|ES	0.742188	1.34639e-88	postive
EIF4E1B	PTPN2|44716|AT	-0.614842	2.57822e-53	negative
EIF4E1B	PTPN2|44717|AT	0.614842	2.57822e-53	postive
EIF4E1B	CEP170|10454|AA	-0.638925	1.03111e-58	negative
EIF4E1B	PTK2B|83149|AP	-0.704888	2.6497e-76	negative
EIF4E1B	MEF2BNB|48603|AT	0.635323	7.0992e-58	postive
EIF4E1B	MEF2BNB|48602|AT	-0.635323	7.0992e-58	negative
EIF4E1B	CASKIN1|262082|ES	-0.653678	2.89335e-62	negative
EIF4E1B	NCDN|1728|ES	-0.736395	1.49674e-86	negative
EIF4E1B	BAK1|75760|ES	0.809339	3.56587e-117	postive
EIF4E1B	LRCH1|25843|ES	0.791314	1.7699e-108	postive
EIF4E1B	TPD52L2|60171|ES	0.671162	9.6687e-67	postive
EIF4E1B	EHBP1|53718|ES	0.806951	5.71044e-116	postive
EIF4E1B	CAMK2D|70414|ES	0.881082	4.7027e-164	postive
EIF4E1B	ANXA7|91714|ES	0.694118	4.17563e-73	postive
EIF4E1B	PLEKHA5|20649|ES	0.712336	1.33609e-78	postive
EIF4E1B	MAP2|57228|ES	0.682134	1.03822e-69	postive
EIF4E1B	DOCK3|120842|ES	0.759278	5.72677e-95	postive
EIF4E1B	RAD51C|42719|AD	0.627533	4.22501e-56	postive
EIF4E1B	EPN1|52139|ES	-0.792473	5.18695e-109	negative
EIF4E1B	ITSN1|60466|AT	0.649443	3.1714e-61	postive
EIF4E1B	RAPGEF4|55990|AP	0.604479	3.92394e-51	postive
EIF4E1B	AAK1|53858|AT	-0.757755	2.22266e-94	negative
EIF4E1B	PTPRD|85862|ES	0.783604	5.11677e-105	postive
EIF4E1B	ERC1|19658|ES	0.671541	7.67296e-67	postive
EIF4E1B	CLIP1|24956|ES	0.648979	4.1137e-61	postive
EIF4E1B	MRPL10|42105|AD	0.734955	4.73775e-86	postive
EIF4E1B	ABI2|57028|ES	0.818723	4.45454e-122	postive
EIF4E1B	FBXO25|82547|ES	0.736569	1.30147e-86	postive
EIF4E1B	CAMKK2|24853|ES	0.85424	1.38151e-143	postive
EIF4E1B	RABGAP1|87495|AP	0.721619	1.43722e-81	postive
EIF4E1B	CDC42|1004|AT	-0.907852	4.05497e-190	negative
EIF4E1B	CDC42|1003|AT	0.907851	4.05983e-190	postive
EIF4E1B	DNAJB2|57675|RI	0.684489	2.30051e-70	postive
EIF4E1B	PTPRD|85847|ES	0.764249	6.36071e-97	postive
EIF4E1B	SEPT11|69620|AA	-0.849823	1.29813e-140	negative
EIF4E1B	LCP2|74488|AP	0.818909	3.53624e-122	postive
EIF4E1B	FAM135A|76638|ES	-0.624557	1.95259e-55	negative
EIF4E1B	CNKSR2|88672|AT	-0.78516	1.05188e-105	negative
EIF4E1B	CNKSR2|88673|AT	0.78516	1.05155e-105	postive
EIF4E1B	SYNJ1|60373|AA	-0.792217	6.80532e-109	negative
EIF4E1B	ZNF169|86926|AT	0.666996	1.20085e-65	postive
EIF4E1B	PRRC2C|8988|ES	0.6287	2.30876e-56	postive
EIF4E1B	LCP2|74487|AP	-0.818571	5.37766e-122	negative
EIF4E1B	NAP1L1|23480|ES	0.737974	4.19577e-87	postive
EIF4E1B	CPEB4|74594|ES	0.733891	1.10409e-85	postive
EIF4E1B	FRMD4A|10808|AP	-0.817066	3.42599e-121	negative
EIF4E1B	CAMK2G|12247|ES	0.669335	2.93341e-66	postive
EIF4E1B	GIT1|40046|ES	0.831787	2.1271e-129	postive
EIF4E1B	INPP4A|54631|ES	0.848957	4.83677e-140	postive
EIF4E1B	CNKSR2|88675|ES	-0.604119	4.65533e-51	negative
EIF4E1B	PLCB2|29965|ES	-0.615771	1.62846e-53	negative
EIF4E1B	PLD3|49896|ES	-0.673229	2.72785e-67	negative
EIF4E1B	FRMD4A|10809|AP	0.819097	2.80337e-122	postive
EIF4E1B	APOO|88702|AA	-0.661794	2.63787e-64	negative
EIF4E1B	GIT2|24393|ES	0.811801	1.95964e-118	postive
EIF4E1B	GLS|56590|AT	-0.774618	3.69368e-101	negative
EIF4E1B	GLS|56589|AT	0.774617	3.69554e-101	postive
EIF4E1B	PTPRF|2189|ES	0.744473	2.02594e-89	postive
EIF4E1B	KCNMA1|12280|AT	0.681982	1.14364e-69	postive
EIF4E1B	NF1|40151|ES	-0.701329	3.12988e-75	negative
EIF4E1B	REPS1|77955|AD	0.781544	4.06799e-104	postive
EIF4E1B	EVL|29240|AP	0.633406	1.96263e-57	postive
EIF4E1B	SSR1|75257|ES	0.834239	7.63567e-131	postive
EIF4E1B	SH3GLB2|87809|ES	0.876268	4.8842e-160	postive
EIF4E1B	MAPT|42007|ES	0.792847	3.48648e-109	postive
EIF4E1B	CSTF2|89612|ES	0.820718	3.71173e-123	postive
EIF4E1B	ERBB4|118852|ME	0.61702	8.75973e-54	postive
EIF4E1B	PTPRK|77499|ES	0.830382	1.39621e-128	postive
EIF4E1B	DLG2|18092|AP	0.662975	1.31494e-64	postive
EIF4E1B	DST|76561|ES	0.766526	7.80281e-98	postive
EIF4E1B	ANK2|70399|ES	0.867956	1.75273e-153	postive
EIF4E1B	SYTL2|18153|ES	-0.764745	4.0355e-97	negative
EIF4E1B	APBB3|73662|RI	-0.727939	1.1665e-83	negative
EIF4E1B	SUSD1|87239|ES	-0.63841	1.36126e-58	negative
EIF4E1B	PLEKHA6|9471|AA	-0.617034	8.69799e-54	negative
EIF4E1B	PHF17|70582|AT	0.621751	8.14568e-55	postive
EIF4E1B	PHF17|70581|AT	-0.62175	8.14882e-55	negative
EIF4E1B	MLLT4|78457|ES	0.661077	4.01767e-64	postive
EIF4E1B	SYNJ1|60372|ES	0.827519	6.12482e-127	postive
EIF4E1B	ANKRD30B|44760|AT	-0.805868	1.98428e-115	negative
EIF4E1B	ANKRD30B|44762|AT	0.805869	1.98141e-115	postive
EIF4E1B	FMNL1|41953|AP	0.626123	8.74344e-56	postive
EIF4E1B	ANK2|105815|ES	0.739059	1.74181e-87	postive
EIF4E1B	ARHGEF7|26282|AT	-0.837387	9.84385e-133	negative
EIF4E1B	ARHGEF7|26283|AT	0.837387	9.84722e-133	postive
EIF4E3	MAGI1|65531|ES	0.617418	7.1829e-54	postive
EIF4E3	GOPC|77347|ES	0.620244	1.74319e-54	postive
EIF4E3	MARK4|50420|ES	0.634657	1.01145e-57	postive
EIF4E3	TPM1|30984|AT	0.603196	7.21618e-51	postive
EIF4E3	G3BP2|69550|ES	0.684486	2.30605e-70	postive
EIF4E3	EXOC7|43564|ES	0.62178	8.02418e-55	postive
EIF4E3	RTN4|53584|AP	-0.605128	2.8801e-51	negative
EIF4E3	KLC1|29468|AT	0.61095	1.73916e-52	postive
EIF4E3	RTN4|53582|AP	0.608263	6.40014e-52	postive
EIF4E3	ACTN1|28116|ES	0.624326	2.19751e-55	postive
EIF4E3	SIPA1L2|10315|ES	0.619295	2.80855e-54	postive
EIF4E3	PRKACB|3586|AP	0.635019	8.3464e-58	postive
EIF4E3	MEAF6|1805|ES	0.633168	2.22525e-57	postive
EIF4E3	VAMP1|19864|RI	-0.628948	2.02926e-56	negative
EIF4E3	PKM|203434|ME	0.611324	1.44981e-52	postive
EIF4E3	R3HDM2|22572|ES	0.618307	4.60767e-54	postive
EIF4E3	C2CD5|251535|ME	0.620467	1.55819e-54	postive
EIF4E3	ATP1B3|67084|ES	0.660402	5.96652e-64	postive
EIF4E3	R3HDM2|22573|ES	0.633345	2.02655e-57	postive
EIF4E3	EHBP1|53719|ES	0.630326	9.89675e-57	postive
EIF4E3	PPFIBP1|20894|ES	0.60058	2.47752e-50	postive
EIF4E3	KLC1|29467|AT	-0.615529	1.83627e-53	negative
EIF4E3	CAMK2D|70414|ES	0.674281	1.42673e-67	postive
EIF4E3	CAMKK2|24853|ES	0.636322	4.17001e-58	postive
EIF4E3	CDC42|1004|AT	-0.635451	6.63148e-58	negative
EIF4E3	CDC42|1003|AT	0.635449	6.64051e-58	postive
EIF4E3	SYNJ1|60373|AA	-0.627729	3.81808e-56	negative
EIF4E3	FRMD4A|10808|AP	-0.602242	1.13327e-50	negative
EIF4E3	INPP4A|54631|ES	0.603269	6.97035e-51	postive
EIF4E3	FRMD4A|10809|AP	0.606921	1.22053e-51	postive
EIF4E3	GLS|56590|AT	-0.615738	1.6557e-53	negative
EIF4E3	GLS|56589|AT	0.615738	1.65547e-53	postive
EIF4E3	SH3GLB2|87809|ES	0.604475	3.93019e-51	postive
EIF4E3	MAPT|42007|ES	0.628192	3.0047e-56	postive
EIF4E3	DST|76561|ES	0.650503	1.74808e-61	postive
EIF4E3	ANK2|70399|ES	0.605211	2.76811e-51	postive
EIF4E3	SYNJ1|60372|ES	0.641347	2.77788e-59	postive
EIF4E3	ARHGEF7|26282|AT	-0.679626	5.08533e-69	negative
EIF4E3	ARHGEF7|26283|AT	0.679624	5.09229e-69	postive
EIF4G3	CDKL3|73366|AT	0.603965	5.0083e-51	postive
GEMIN5	SCAF11|21317|AT	0.635086	8.05309e-58	postive
GEMIN5	SCAF11|21319|AT	-0.626977	5.63183e-56	negative
NSUN2	UBXN11|1249|AT	0.617065	8.56364e-54	postive
NSUN2	UBXN11|1250|AT	-0.617064	8.56639e-54	negative
NUDT1	EIF4E2|57999|AT	-0.628184	3.01757e-56	negative
NUDT1	EIF4E2|58000|AT	0.645419	2.97967e-60	postive
NUDT1	FANCD2|63307|AT	0.65879	1.52626e-63	postive
NUDT1	FANCD2|63304|AT	-0.658298	2.03074e-63	negative
NUDT1	PPP2R5C|29317|AT	0.620405	1.60713e-54	postive
NUDT1	LYNX1|85364|AP	-0.675997	4.93147e-68	negative
NUDT1	LYNX1|85363|AP	0.669352	2.90422e-66	postive
NUDT10	SET|87776|AP	0.62883	2.15711e-56	postive
NUDT10	SET|87775|AP	-0.645597	2.70033e-60	negative
NUDT10	PORCN|88980|ES	0.616614	1.07198e-53	postive
NUDT10	CYTH2|50769|AA	0.631171	6.35897e-57	postive
NUDT10	PPHLN1|21221|ES	-0.610388	2.28694e-52	negative
NUDT10	CTNND1|15937|ES	0.60554	2.36508e-51	postive
NUDT10	SYNE1|78184|ES	-0.618015	5.33279e-54	negative
NUDT16L1	ZXDC|66597|AT	0.623328	3.65703e-55	postive
NUDT16L1	ZXDC|66596|AT	-0.62333	3.65351e-55	negative
