# Supplementary material for: A novel prognostic 7-methylguanosine signature reflects immune microenvironment and alternative splicing in glioma based on multi-omics analysis
Source: Front Cell Dev Biol. 2022 Aug 10;10:902394. doi: 10.3389/fcell.2022.902394 (PMC9399734; doi:10.3389/fcell.2022.902394)
Supplement: Supplementary file 4 [file Table4.XLSX]

## Sheet: Table S4_Top10_cell_markers
p_val	avg_log2FC	pct.1	pct.2	p_val_adj	cluster	gene
5.16e-269	1.92682	0.89	0.372	1.08e-264	0	DKK1
3.84e-158	1.9347	0.986	0.865	8.05e-154	0	SOD2
1.26e-145	1.72731	0.732	0.308	2.65e-141	0	HBB
5.34e-144	1.9725	0.747	0.347	1.12e-139	0	HBA2
6.81e-124	1.79052	0.704	0.359	1.43e-119	0	PTX3
1.68e-120	1.54253	0.675	0.308	3.52e-116	0	PPP1R15A
4.54e-110	1.66173	0.672	0.321	9.5e-106	0	HSPA1B
4.46e-103	1.45889	0.641	0.293	9.35e-99	0	CCN1
2.16e-74	1.43131	0.636	0.366	4.53e-70	0	TCIM
4.19e-31	1.738	0.437	0.267	8.78e-27	0	TM4SF1
4.8e-250	1.17157	1	1	1.01e-245	1	CD63
3.28e-239	1.54551	1	0.94	6.88e-235	1	METTL7B
5.99e-223	1.15224	1	1	1.26e-218	1	PTN
1.44e-219	1.56379	0.998	0.752	3.02e-215	1	SLN
1.79e-172	1.22912	0.921	0.421	3.74e-168	1	CALB1
7.73e-164	1.14807	0.953	0.671	1.62e-159	1	PEG10
1.36e-162	1.10627	0.993	0.877	2.85e-158	1	SCG2
2.35e-161	1.17269	0.972	0.698	4.93e-157	1	FABP5
7.38e-159	1.13062	0.993	0.736	1.55e-154	1	NNMT
1.04e-153	1.03688	0.991	0.841	2.19e-149	1	TMEM158
2.33e-249	3.02264	0.994	0.644	4.89e-245	2	APOD
1.95e-201	1.93926	0.75	0.2	4.09e-197	2	PRELP
2.85e-184	2.10914	0.992	0.661	5.96e-180	2	DCN
8.5e-168	1.61713	0.804	0.33	1.78e-163	2	ISLR
1.37e-149	1.24297	1	0.978	2.87e-145	2	MGP
5.1e-136	1.57812	0.976	0.637	1.07e-131	2	VWF
7.79e-134	1.84657	0.571	0.141	1.63e-129	2	IGKC
1.4e-130	1.21165	0.96	0.536	2.93e-126	2	ENG
3.46e-116	1.26576	0.669	0.248	7.26e-112	2	LAMC3
1.68e-91	1.25793	0.324	0.053	3.52e-87	2	IGHG3
5.31e-155	1.12837	0.998	0.947	1.11e-150	3	SREBF1
1.97e-129	1.49361	0.994	0.879	4.13e-125	3	VEGFA
2.47e-120	1.29052	1	0.998	5.18e-116	3	MT1X
2.7e-105	0.978531	0.998	0.983	5.65e-101	3	PGK1
2.72e-105	1.01892	0.996	0.947	5.71e-101	3	IGFBP5
1.86e-97	1.31929	0.784	0.346	3.9e-93	3	HILPDA
9.64e-84	0.993756	0.879	0.558	2.02e-79	3	NRN1
9.77e-67	1.27723	0.972	0.828	2.05e-62	3	ADM
6.28e-48	0.983745	0.978	0.941	1.32e-43	3	CEBPD
1.64e-37	1.25012	0.839	0.704	3.43e-33	3	FOS
2.15e-191	1.53252	1	0.975	4.5e-187	4	FABP7
3.18e-161	1.3619	0.859	0.309	6.67e-157	4	KCNJ16
1.19e-152	1.30151	0.977	0.572	2.5e-148	4	TSPAN7
2.17e-151	1.34906	0.873	0.351	4.55e-147	4	SLC6A1
6.55e-148	1.21781	1	0.923	1.37e-143	4	GJA1
8.43e-147	1.30851	0.917	0.384	1.77e-142	4	FXYD1
1.7e-136	1.17996	0.965	0.624	3.56e-132	4	TMOD1
7.37e-135	1.21368	0.952	0.683	1.54e-130	4	GRIA1
5.9e-134	1.50824	0.903	0.418	1.24e-129	4	GPR37L1
2.45e-100	1.23361	0.912	0.706	5.13e-96	4	ALDOC
3.07e-139	1.86152	0.876	0.347	6.44e-135	5	PLVAP
2.79e-136	2.058	0.982	0.627	5.83e-132	5	COL3A1
2.19e-131	2.29046	0.997	0.9	4.59e-127	5	FN1
1.09e-121	1.8109	0.99	0.723	2.29e-117	5	COL1A2
2.08e-121	1.85073	0.927	0.494	4.36e-117	5	BGN
3.84e-120	1.89225	0.924	0.532	8.04e-116	5	THY1
7.14e-120	2.42919	0.967	0.732	1.5e-115	5	COL4A1
3.86e-119	1.88659	0.97	0.593	8.09e-115	5	COL1A1
1.11e-113	1.77005	0.975	0.769	2.32e-109	5	COL18A1
1.67e-111	2.23813	0.942	0.703	3.51e-107	5	COL4A2
0	2.41257	0.824	0.063	0	6	VGF
4.53e-287	2.56315	0.636	0.031	9.49e-283	6	TAC1
1.12e-276	1.6926	0.665	0.04	2.35e-272	6	STMN2
2.01e-275	1.69306	0.676	0.043	4.21e-271	6	NNAT
1.18e-273	1.67743	0.676	0.044	2.48e-269	6	TRH
1.06e-237	1.53003	0.588	0.036	2.21e-233	6	SLC17A7
1.49e-156	1.55769	0.71	0.13	3.12e-152	6	NRGN
3.82e-99	1.65523	0.824	0.329	7.99e-95	6	CHI3L2
3.86e-93	1.55852	0.662	0.204	8.08e-89	6	SNAP25
1.96e-92	1.63521	1	0.992	4.1e-88	6	SERPINA3
