# Supplementary material for: A novel prognostic 7-methylguanosine signature reflects immune microenvironment and alternative splicing in glioma based on multi-omics analysis
Source: Front Cell Dev Biol. 2022 Aug 10;10:902394. doi: 10.3389/fcell.2022.902394 (PMC9399734; doi:10.3389/fcell.2022.902394)
Supplement: Supplementary file 5 [file Table1.XLSX]

## Sheet: Sheet1
Table S1. m7G-related genes
METTL1
WDR4
NSUN2
DCP2
DCPS
NUDT1
NUDT10
NUDT11
NUDT16
NUDT16L1
NUDT3
NUDT4
NUDT4B
NUDT5
NUDT7
AGO2
CYFIP1
CYFIP2
EIF3D
EIF4A1
EIF4E
EIF4E1B
EIF4E2
EIF4E3
EIF4G3
GEMIN5
IFIT5
LARP1
LSM1
NCBP1
NCBP2
NCBP3
SNUPN
